# Supplementary material for: A Geometric Morphometrics Approach to the Study of Natural Variations and Hybrid Detection in Populations of Alnus incana (L.) Moench and Alnus rohlenae Vít, Douda and Mandák
Source: Plants (Basel). 2024 Mar 30;13(7):993. doi: 10.3390/plants13070993 (PMC11013130; doi:10.3390/plants13070993)
Supplement: Supplementary file 1 [file plants-13-00993-s001.zip]

Archive with 1 entries (1 files):
- plants-2924870 supplementary.pdf
